# Supplementary material for: Analysis of the Occurrence of Predicative Factors of Chronic Fatigue in Female Patients with Cancer of the Reproductive Organs with Respect to Stage of Treatment
Source: Int J Environ Res Public Health. 2023 Feb 20;20(4):3732. doi: 10.3390/ijerph20043732 (PMC9967751; doi:10.3390/ijerph20043732)
Supplement: Supplementary file 1 [file ijerph-20-03732-s001.zip]

Archive with 1 entries (1 files):
- ijerph-2201808-supplementary.xlsx
