# Supplementary material for: Analysis of the Occurrence of Predicative Factors of Chronic Fatigue in Female Patients with Cancer of the Reproductive Organs with Respect to Stage of Treatment
Source: Int J Environ Res Public Health. 2023 Feb 20;20(4):3732. doi: 10.3390/ijerph20043732 (PMC9967751; doi:10.3390/ijerph20043732)
Supplement: Supplementary file 1 [file ijerph-20-03732-s001.zip › ijerph-2201808-supplementary.xlsx]

## Sheet: Arkusz1
									Supplementary Table S1. Data on measured biochemical parameters in each study time
	1st cycle							3rd cycle							6th cycle							Surgery
	N	Minimum	Maximum	Mean	Median	2.5 - 97.5 P	Normal Distr.	N	Minimum	Maximum	Mean	Median	2.5 - 97.5 P	Normal Distr.	N	Minimum	Maximum	Mean	Median	2.5 - 97.5 P	Normal Distr.	N	Minimum	Maximum	Mean	Median	2.5 - 97.5 P	Normal Distr.
CAT [uM]	47	52.614	510.146	292.662	304.076	69,674 to 500,223	0.8393	48	52.098	428.389	263.305	290.794	54,625 to 415,931	0.0059	35	55.709	443.089	239.451	230.056	68,378 to 437,190	0.7398	26	124.055	434.32	274.258	275.706	127,691 to 433,663	0.6592
GPx [nM/min/ml]	47	52.976	439.598	146.117	103.914	53,664 to 405,214	<0,0001	48	40.751	331.609	86.171	80.228	45,029 to 197,895	<0,0001	35	31.072	386.113	95.633	78.954	32,218 to 354,403	<0,0001	26	11.206	356.568	115.16	98.311	15,944 to 349,768	0.0001
GR [nM/min/ml]	47	0.509	142.627	25.317	16.81	1,541 to 128,874	<0,0001	48	3.056	184.397	23.814	16.3	3,413 to 183,327	<0,0001	35	4.584	142.627	30.578	16.3	5,349 to 141,863	<0,0001	26	1.528	143.137	25.391	17.574	1,681 to 131,523	<0,0001
GSSG [uM]	47	1.036	21.661	6.058	4.23	1,254 to 21,111	<0,0001	48	0.17	22.731	5.286	4.222	0,491 to 16,916	<0,0001	35	0.832	19.877	5.67	3.975	0,922 to 19,157	0.0001	26	0.781	16.819	4.838	3.721	0,792 to 16,350	0.0009
IFN gamma [pg/ml]	47	42.208	1343.51	438.753	401.948	51,851 to 1219,025	0.0012	47	69.48	1030.52	446.546	387.662	100,162 to 953,376	0.0426	35	38.312	1199.35	458.571	409.74	43,182 to 1155,031	0.0137	27	113.636	1140.91	442.736	421.428	121,364 to 1107,726	0.0171
IL-10 [pg/ml]	47	8.936	90.338	32.664	26.279	9,892 to 82,455	0.0007	47	6.813	87.861	37.905	34.065	7,769 to 81,888	0.1176	35	8.583	129.623	41.093	30.526	9,379 to 122,191	0.0001	27	8.583	137.763	34.825	28.402	9,326 to 125,190	<0,0001
IL-1A [pg/ml]	47	0.0332	158.228	26.165	10.143	0,0678 to 128,788	<0,0001	47	0.00519	84.692	27.347	13.693	0,0508 to 83,323	<0,0001	35	0.0111	180.542	31.215	18.257	0,0386 to 166,279	<0,0001	27	0.0251	105.485	24.886	8.621	0,0399 to 103,178	0.0001
IL-1B [pg/ml]	47	5.061	260.387	58.73	33.737	5,790 to 236,344	<0,0001	47	5.061	416.373	65.363	28.676	7,338 to 390,672	<0,0001	35	4.217	389.352	53.843	31.207	4,478 to 317,961	<0,0001	27	5.904	259.159	67.433	52.814	7,232 to 246,262	0.0009
IL-2 [pg/ml]	47	7.214	295.758	76.136	52.193	9,505 to 271,126	<0,0001	47	2.122	205.8	83.846	81.896	6,132 to 202,936	0.0386	35	0.424	380.624	89.388	74.258	2,334 to 347,526	0.0001	27	8.911	228.714	81.078	58.133	12,178 to 221,734	0.0019
IL-4 [pg/ml]	47	38.272	340.507	116.842	106.201	45,581 to 247,141	<0,0001	47	32.365	455.691	136.741	119.984	36,684 to 316,141	<0,0001	35	43.686	238.613	126.439	121.952	45,717 to 219,970	0.6535	27	45.655	243.536	110.649	101.771	47,206 to 236,300	0.0126
IL-6 [pg/ml]	47	1.256	131.958	24.214	12.77	1,256 to 113,689	<0,0001	47	1.873	60.926	18.893	11.748	1,881 to 57,110	0.0001	35	2.213	140.066	23.406	11.408	2,326 to 134,413	<0,0001	27	1.022	111.174	25.186	10.557	1,063 to 106,229	0.0001
PGE2	47	8.934	2403.53	481.369	346.438	20,435 to 2306,247	<0,0001	47	25.472	3082.54	526.409	287.468	30,981 to 2259,409	<0,0001	35	20.192	1006.18	334.83	214.39	21,074 to 979,482	0.0015	27	4.416	1422.73	550.716	379.848	8,680 to 1399,872	0.0083
PON1 [pg/ml]	46	167.545	223.184	206.044	211.282	176,980 to 220,165	0.0002	47	179.544	221.249	207.236	209.831	187,316 to 220,008	0.0079	36	169.964	217.668	205.726	210.943	173,525 to 217,010	<0,0001	27	182.447	216.023	205.064	209.153	184,038 to 215,871	0.0131
SOD [U/ml]	47	0.000142	0.0393	0.0167	0.0181	0,000169 to 0,0373	0.2052	48	6.06e-05	0.0415	0.0141	0.0117	0,000290 to 0,0407	0.0024	35	0.000142	0.0443	0.0144	0.0161	0,000234 to 0,0400	0.0177	26	-0.00281	0.0324	0.0154	0.016	-0,00233 to 0,0319	0,6088
TNF [pg/ml]	46	7.369	32.511	14.003	13.066	7,852 to 28,083	<0,0001	47	5.635	37.093	14.131	13.314	6,388 to 33,833	<0,0001	36	3.034	42.171	14.738	14.119	4,471 to 40,041	<0,0001	27	6.502	38.827	14.263	14.305	6,567 to 35,988	<0,0001
Total GSH [uM]	47	2.073	43.321	12.116	8.46	2,508 to 42,220	<0,0001	48	0.34	45.461	10.572	8.443	0,982 to 33,831	<0,0001	35	1.665	39.753	11.341	7.951	1,843 to 38,313	0.0001	26	1.563	33.637	9.676	7.441	1,583 to 32,699	0.0009
TXB2	47	28.876	14215	2015.13	1121.63	80,556 to 10046,115	<0,0001	48	6.277	16685.4	1836.95	762.087	12,730 to 9768,190	<0,0001	35	8.099	13226.8	1398.82	681.248	8,786 to 9535,398	<0,0001	26	8.099	15355.2	2609.55	1106.82	9,208 to 14205,870	<0,0001
